# Supplementary material for: The acid adaptive tolerance response in Campylobacter jejuni induces a global response, as suggested by proteomics and microarrays
Source: Microb Biotechnol. 2015 Jul 29;8(6):974–88. doi: 10.1111/1751-7915.12302 (PMC4621450; doi:10.1111/1751-7915.12302)
Supplement: Supplementary file 1 — Table S1. Genes differentially expressed (upregulated) in C. jejuni CI 120 using microarrays. The complete list. [file mbt20008-0974-sd1.xlsx]

## Sheet: Φύλλο1
	Table S1: Genes differentially expressed (up-regulated) in C. jejuni CI 120 using microarrays. The complete list
	Gene locus	Gene name	Description	Pathway/Class/Function	Difference in expression (R=Expression of adapted cells/expression of control cells)	Parametric P value
	cj1659	p19	19 kDa periplasmic protein	Iron transport and storage	6.14	0.01
	cj0005c	null	Putative molydopterin containing oxidoreductase	Electron transport chain	5.49	0.002
	cj0004c	null	Putative monohaem cytochrome C	Electron transport chain	5.48	0.004
	cj1664	null	putative periplasmic thioredoxin	Oxydative stress defence	5.11	0.001
	cj1662	null	putative integral membrane protein	putative iron regulated ABC-transporter	4.34	0.003
	cj0415	null	putative GMC oxidoreductase subunit	Pentose phosphate pathway	4.22	0.006
	cj1665	null	putative lipoprotein thioredoxin	Oxydative stress defence	4.12	0.002
	cj1663	null	putative ABC transport system ATP-binding	Iron transport and storage	4.11	0.001
	cj0414	null	putative oxidoreductase subunit	Pentose phosphate pathway	3.78	0.008
	cj0999c	null	putative integral membrane protein	Unknown	3.77	0.001
	cj1566c	nuoN	NADH dehydrogenase I chain N	Oxydative phosphorilation, Nitrogen metabolism	3.62	0.001
	cj1660	null	putative integral membrane protein	putative iron regulated ABC-transporter	3.37	0.02
	cj1567c	nuoM	NADH dehydrogenase I chain M	Oxydative phosphorilation, Nitrogen metabolism	3.21	0.007
	cj1570c	nuoJ	NADH dehydrogenase I chain J	Oxydative phosphorilation, nitrogen metabolism	3.18	0.003
	cj1568c	nuoL	NADH dehydrogenase I chain L	Oxydative phosphorilation, nitrogen metabolism	2.99	0.008
	cj1381	null	putative lipoprotein	Unknown	2.98	0.02
	cj0175c	cfbpA	putative iron-uptake ABC transport	Iron transport and storage	2.93	0.01
	cj1658	null	putative iron permease	Iron transport	2.79	0.002
	cj0873c	null	hypothetical protein Cj0873c	Unknown	2.76	0.003
	cj1126c	pglB	oligosaccharide transferase to N-glycosylate	N-Glycan biosynthesis	2.73	0.01
	cj1569c	nuoK	NADH dehydrogenase I chain K	Oxydative phosphorylation, nitrogen metabolism	2.72	0.005
	cj0934c	null	putative sodium:amino-acid symporter family	Symporters	2.7	0.005
	cj0176c	null	putative lipoprotein	Putative ferric ion transporter	2.68	0.003
	cj0378c	null	putative ferric reductase-like transmembrane	Unknown	2.64	0.02
	cj0037c	null	putative cytochrome C	Respiratory chain	2.58	0.01
	cj0157c	null	putative integral membrane protein	Unknown	2.53	0.009
	cj1013c	null	putative cytochrome C biogenesis protein	Respiratory chain	2.50	0.001
	cj1226c	null	putative two-component sensor (histidine kinase)	Two component regulation system	2.48	0.02
	cj1571c	nuoI	NADH dehydrogenase I chain I	Oxydative phosphorylation, nitrogen metabolism	2.46	0.01
	cj0874c	null	putative cytochrome C	Respiratory chain	2.43	0.004
	cj1572c	nuoH	NADH dehydrogenase I chain H	Oxydative phosphorylation, nitrogen metabolism	2.41	0.005
	cj0831c	trmA	tRNA (uracil-5-)-methyltransferase	tRNA processing	2.41	0.002
	cj0174c	cfbpB	putative iron-uptake ABC transport system permease protein	ABC-transporters	2.41	0.04
	cj0832c	null	putative Na+/H+ antiporter family protein	Antiporter	2.4	0.01
	cj1385	katA	Catalase	Methane metabolism, Tryptophane metabolism, Glyoxylate and dicarboxylate metabolism	2.39	0.03
	cj1120c	pglF	UDP-GlcNAc C4,6 dehydratase	Biosynthesis of N-glycan	2.37	0.01
	cj1101	null	ATP-dependent DNA helicase	DNA repair	2.35	0.001
	cj1264c	hydD	putative hydrogenase maturation protease	Protein metabolic process	2.34	0.002
	cj1265c	hydC	Ni/Fe-hydrogenase B-type cytochrome subunit	Respiratory chain	2.33	0.001
	cj0068	pspA	protease	Protein metabolic process	2.32	0.01
	cj0517	crcB	CrcB protein homolog	Unknown	2.32	0.03
	cj1646	iamB	putative ABC transport system permease	ABC-transporters	2.32	0.001
	cj1645	tkt	Transketolase	Pentose phosphate pathway	2.31	0.001
	cj0763c	cysE	Serine acetyltransferase	Cysteine and methionine metabolism, Sulfur metabolism	2.31	0.001
	cj0257	dgkA	Diacylglycerol kinase	Glycerophospholipid metabolism, Glycerolipid metabolism	2.31	0.003
	cj0544	null	putative integral memnbrane protein	2-Oxocarboxylic acid metabolism, Pyruvate metabolism, Valine, leucine and isoleucine biosynthesis	2.26	0.01
	cj0733	null	putative HAD-superfamily hydrolase	Unknown	2.24	0.001
	cj1016c	livM	branched-chain amino-acid ABC transport system	ABC-transporters	2.23	0.02
	cj0954c	null	putative DnaJ-like protein	Protein folding/transport, and response to stress.	2.21	0.001
	cj1542	null	putative allophanate hydrolase subunit 1	Protein folding	2.21	0.008
	cj0626	hypE	hydrogenase isoenzymes formation protein	Unknown	2.2	0.005
	cj1517	moaD	putative molybdopterin converting factor,subunit	Folate biosynthesis, Sulfur relay system	2.20	0.01
	cj0412	null	putative iron related ATP/GTP binding protein	Putative transport/binding protein	2.19	0.009
	cj1134	htrB	Putative lipid A biosynthesis lauroyl acyltransferase	Lipopolysaccharide biosynthesis	2.18	0.004
	cj0362	null	putative integral membrane protein	Unknown	2.16	0.03
	cj0361	lspA	lipoprotein signal peptidase	Protein export	2.16	0.04
	cj0379c	null	Iron dependent putative molybdenum containing oxidoreductase	Unknown	2.15	0.03
	cj0593c	null	putative integral membrane protein	Unknown	2.15	0.04
	cj0610c	null	putative periplasmic protein	Unknown	2.14	0.02
	cj0830	null	putative integral membrane protein	Unknown	2.14	0.03
	cj1123c	pglD	Acetyltransferase	N-glycan biosynthesis	2.14	0.004
	cj0182	null	putative transmembrane transport protein	Unknown	2.12	0.003
	cj1610	pgpA	putative phosphatidylglycerophosphatase	Glycerophospholipid metabolism	2.12	0.006
	cj0935c	null	putative sodium:amino-acid symporter family	Symporter	2.10	0.03
	cj1119c	pglG	putative integral membrane protein	N-glycan biosynthesis	2.10	0.03
	cj0638c	ppa	Inorganic pyrophosphatase	Oxidative phosphorylation	2.10	0.001
	cj0380c	null	Hypothetical protein	Unknown	2.09	0.007
	cj1263	recR	Recombination protein	Homologous recombination	2.09	0.02
	cj1192	dctA	Putative C4-dicarboxylate transport protein	Two component system	2.08	0.02
	cj0156c	null	Ribosomal RNA small subunit methyltransferase E	rRNA processing	2.08	0.006
	cj0298c	panB	3-methyl-2-oxobutanoate	Pantothenate and CoA biosynthesis	2.07	0.02
	cj1108	clpA	ATP-dependent Clp protease ATP-binding subunit	Chaperones and folding catalysts	2.07	0.09
	cj1039	murG	UDP-diphospho-muramoylpentapeptide beta-N-acetylglucosaminyltransferase	Cell wall formation-Peptidoglican biosynthesis	2.07	0.01
	cj1543	null	Putative allophanate hydrolase subunit 2	Unknown	2.06	0.006
	cj0955c	purL	Phosphoribosylformylglycinamine synthase	Purine metabolism	2.06	0.003
	cj0296c	panD	Aspartate 1-decarboxylase precursor	Pantothenate and CoA biosynthesis, beta-Alanine metabolism	2.06	0.02
	cj0825	null	Putative processing peptidase	Bacterial secretion system	2.06	0.04
	cj1069	null	Hypothetical protein	Unknown	2.05	0.02
	cj1130c	pglK	flippase	ABC-transporters, Glycan biosynthesis and metabolism	2.05	0.03
	cj0843c	null	Putative secreted transglycosylase	Glycan biosynthesis and metabolism	2.04	0.03
	cj1100	null	Hypothetical protein	Unknown	2.04	0.002
	cj0931c	argH	Argininosuccinate lyase	Alanine, aspartate and glutamate metabolism, Arginine and proline metabolism	2.04	0.01
	cj1107	clpS	ATP-dependent Clp protease adaptor protein	Oxidative stress resistance	2.03	0.008
	cj0557c	null	Putative integral membrane protein	Unknown	2.03	0.03
	cj0876c	null	Putative periplasmic protein	Unknown	2.03	0.01
	cj0799c	ruvA	Putative Holliday junction ATP-dependent DNA	Homologous recombination	2.03	0.007
	cj0420	null	Putative periplasmic protein	Unknown	2.02	0.04
	cj1125c	pglA	GalNac transferase	Glycan biosynthesis and metabolism	2.02	0.004
	cj0953c	purH	Phosphoribosylaminoimidazolecarboxamide formiltransferase	Purine metabolism, One carbon pool by folate	2.02	0.01
	cj0806	dapA	Dihydrodipicolinate synthase	Lysine biosynthesis	2.01	0.02
	cj1099	null	Putative peptidase	Proteolysis	2.01	0.006
	cj1109	aat	Leucyl/phenylalanyl-tRNA-protein transferase	Protein catabolic process	2.0	0.04
	cj0320	fliH	Putative flagellar assembly protein	Flagellar assembly	1.98	0.001
	cj0085c	null	Putative amino acid racemase	Amino acid metabolism	1.98	0.009
	cj0325	xseA	Exodeoxyribonuclease VII large subunit	Mismatch repair	1.97	0.004
	cj0798c	ddlA	D-alanine-D-alanine ligase	Cell wall biosynthesis-Peptidoglycan biosynthesis, D-Alanine metabolism	1.97	0.003
	cj0149c	hom	Homoserine dehydrogenase	Glycine, serine and threonine metabolism, Cysteine and methionine metabolism, Lysine biosynthesis	1.97	0.01
	cj0930	null	Putative GTP-dependent nucleic acid-binding protein	Unknown	1.96	0.005
	cj0413	null	Putative periplasmic protein	Unknown	1.95	0.001
	cj0844c	null	Putative integral membrane protein	Unknown	1.95	0.01
	cj1135	null	Putative two-domain glucosyltransferase	O-glycan biosynthesis	1.94	0.01
	cj0637c	msrA	Putative peptide methionine sulfoxide reductase	Oxidative stress resistance	1.94	0.008
	cj0093	null	Putative periplasmic protein	Unknown	1.93	0.001
	cj0381c	pyrF	Orotidine 5’-phosphate decarboxylase	Pyrimidine metabolism	1.93	0.005
	cj1014c	livF	Branched-chain amino acid ABC transport system	ABC-transporters	1.93	0.01
	cj1015c	livG	Branched-chain amino acid ABC transport system	ABC-transporters	1.92	0.01
	cj0894c	ispH	4-hydroxy-3-methylbut-2-enyl diphosphase	Isoprenoid biosynthesis	1.91	0.002
	cj1406c	null	putative periplasmic protein	Unknown	1.90	0.009
	cj0319	fliG	Flagellar motor switch protein	Flagellar motility	1.89	0.003
	cj0774c	null	ABC transport system ATP-binding protein	ABC-transporters	1.88	0.002
	cj0984	null	Hypothetical protein	Unknown	1.87	0.007
	cj0639c	adk	Adenylate kinase	Purine metabolism	1.87	0.002
	cj0227	argD	Putative acetylornithine/succinyldiaminopimelate aminotransferase	2-Oxocarboxylic acid metabolism, Arginine and proline metabolism	1.86	0.009
	cj0382c	nusB	Transcription termination protein	Transcription, translation	1.86	0.009
	cj1266c	hydB	Ni/Fe-hydrogenase large subunit	Unknown	1.85	0.008
	cj0773c	null	Putative binding-protein dependent transport	ABC-transporters	1.85	0.009
	cj1033	cmeF	integral membrane component of efflux system	Efflux pump	1.85	0.01
	cj0503c	hemH	Putative ferrochelatase	Porphyrin metabolism	1.84	0.01
	cj1647	iamA	Putative ABC transport system ATP-binding	ABC-transporters	1.82	0.005
	cj0321	dxs	L-deoxy-D-xylulose-5-phosphate synthase	Terpenoid backbone biosynthesis	1.82	0.0005
	cj1534c	dps	Putative bacterioferritin	Response to stress	1.81	0.002
	cj0077c	cdtC	Cytolethal distending toxin A	Bacterial toxin	1.80	0.008
	cj0365c	cmeC	Outer membrane channel protein	Efflux pump	1.78	0.001
	cj0035c	null	Putative efflux protein	Efflux pump	1.78	0.003
	cj0123c	null	Putative tRNA-dihydrouridine synthase	tRNA processing	1.78	0.009
	cj0888c	null	ABC-transport system ATP-binding protein	ABC-transporters	1.78	0.001
	cj0383c	ribH	6,7-dimethyl-8-ribityllumazine synthase	Riboflavin metabolism	1.78	0.006
	cj1334	maf3	Motility accessory factor	Unknown	1.77	0.01
	cj1380	null	Putative periplasmic protein	Unknown	1.77	0.005
	cj1648	null	Putative ABC transport system	ABC-transporters	1.77	0.01
	cj0775c	valS	Valyl-tRNA synthetase	Aminoacyl-tRNA biosynthesis	1.76	0.002
	cj1017c	livH	Branched-chain amino acid ABC transport system	ABC-transporters	1.76	0.01
	cj1245c	null	Putative membrane protein	Unknown	1.75	0.01
	cj0559	null	Putative pyridine nucleotide-disulphide	Pyrimidine metabolism	1.75	0.01
	cj1355	ceuE	Enterochelin uptake periplasmic binding protein	ABC-transporters	1.74	0.008
	cj1613c	null	Putative pyridoxamine 5’-phosphate oxidase	Iron transport and storage	1.74	0.001
	cj0390	null	Putative transmembrane protein	Unknown	1.73	0.01
	cj0510c	null	Hypothetical protein	Unknown	1.73	0.002
	cj0515	null	Putative periplasmic protein	Unknown	1.73	0.01
	cj1111c	null	Putative MarC family integral membrane protein	Membrane transporter	1.73	0.009
	cj1218c	ribA	Putative riboflavin synthase alpha chain	Riboflavin metabolism	1.73	0.008
	cj1080c	hemD	Putative uroporphyrinogen-III synthase	Porphyrin metabolism	1.72	0.01
	cj0034c	null	Putative periplasmic protein	Unknown	1.72	0.001
	cj1573c	nuoG	Putative NADH dehydrogenase I chain G	Oxidative phosphorylation, Nitrogen metabolism	1.72	0.008
	cj1217c	null	Hypothetical protein	Unknown	1.71	0.001
	cj1044c	thiH	Thiazole biosynthesis protein ThiH	Thiamine metabolism	1.70	0.005
	cj0522	null	putative Na+/Pi cotransporter protein	Co-transporter	1.70	0.01
	cj0545	hemC	Porphobilinogen deaminase	Porphyrin metabolism	1.69	0.009
	cj0941c	null	Putative permease	Unknown	1.69	0.008
	cj1124c	pglC	galactosyltransferase	Glycan biosynthesis and metabolism	1.69	0.02
	cj0980	null	Puptative peptidase	Glutathione metabolism	1.69	0.006
	cj0355c	brR	Two-component regulator	Two-component	1.69	0.01
	cj0838c	metG	Methionyl-tRNA synthetase	Selenocompound metabolism, Aminoacyl-tRNA biosynthesis	1.68	0.002
	cj0803	msbA	Lipid export ABC transport protein	ABC-transporters	1.68	0.001
	cj0374	null	Hypothetical protein	Unknown	1.68	0.006
	cj0990c	null	Hypothetical protein	Unknown	1.68	0.006
	cj0067	null	Putative amidohydrolase family protein	Xenobiotics biodegradation and metabolism	1.67	0.004
	cj0928	null	Putative integral membrane protein	Unknown	1.67	0.001
	cj1043c	null	Putative thiamine-phosphatr pyrophosphorylase	Thiamine metabolism	1.66	0.005
	cj1082c	thiD	Phosphomethylpyrimidine kinase	Thiamine metabolism	1.66	0.006
	cj1081c	thiE	Thiamin-phosphate pyrophosphorylase	Thiamine metabolism	1.66	0.008
	cj0995c	hemB	Delta-aminolevulinic acid dehydratase	Porphyrin biosynthesis	1.64	0.005
	cj1604	hisI	Bifunctional phosphoribosyl-AMP cyclohydrolase/phosphoribosyl-ATP pyrophosphatase	Histidine metabolism	1.64	0.01
	cj1644	ispA	geranyltransferase	Terpenoid backbone biosynthesis	1.64	0.01
	cj0316	pheA	Chorismate mutase/prephenate dehydratase	Phenylalanine, tyrosine and tryptophan biosynthesis	1.63	0.002
	cj0956c	trmE	Putative tRNA modification GTPase	tRNA processing	1.63	0.01
	cj1216c	null	Hypothetical protein	Unknown	1.62	0.005
	cj1407c	null	Putative phosphor-sugar mutase	Amino sugar and nucleotide sugar metabolism, Glycolysis/Gluconeogenesis, Pentose phosphate pathway, Fructose and mannose metabolism, Galactose metabolism, Purine metabolism, Starch and sucrose metabolism, Streptomycin biosynthesis	1.62	0.01
	cj0063c	null	putative ATP-binding protein	Unkown	1.60	0.008
	cj0137	rbfA	putative ribosome-binding factor A	rRNA processing	1.60	0.001
	cj0334	ahpC	Alkyl hydroperoxide reductase	Oxidative stress resistance	1.59	0.004
	cj0630c	holA	Putative DNA polymerase II, delta subunit	DNA replication/Homologous recombination/DNA repair	1.59	0.001
	cj0092	null	Putative periplasmic protein	Unknown	1.59	0.007
	cj1056c	null	Putative carbon-nitrogen hydrolase family	Cyanoamino acid metabolism, Tryptophan metabolism, Nitrogen metabolism	1.59	0.007
	cj0713	trmD	tRNA (guanine-N1)-methyltransferase	tRNA processing	1.59	0.002
	cj0079c	cdtA	Cytolethal distending toxin A	Bacterial toxins	1.57	0.001
	cj1481c	null	Putative helicase	Homologous recombination	1.57	0.008
	cj1184c	petC	Putative ubiquinol-cytochrome C reductase	Oxidative phosphorilation, Nitrogen metabolism, Two-component system	1.57	0.003
	cj1045c	thiG	Thiazole biosynthesis protein	Thiamine metabolism	1.56	0.005
	cj1042c	null	putative transcriptional regulatory protein	Transcription	1.56	0.01
	cj0078c	cdtB	cytolethal distending toxin B	Bacterial toxins	1.56	0.01
	cj1373	null	Putative integral membrane protein	Unknown	1.55	0.005
	cj0315	null	Putative HAD-superfamily hydrolase	Unknown	1.54	0.005
	cj0625	hypD	Hydrogenase isoenzymes formation protein	Unknown	1.52	0.005
	cj0590	cmoA	tRNA (cmo5U34)-methyltransferase	tRNA processing	1.52	0.009
	cj0263	zupT	Zinc transporter	Membrane transporters	1.52	0.006
	cj1041c	null	putative periplasmic ATP/GTP-binding protein	Unknown	1.51	0.009
	cj0543	proS	prolyl-tRNA synthetase	Aminoacyl-tRNA biosynthesis	1.50	0.003
	cj0992c	null	oxygen-independent coproporphyrinogen III	Porphyrin metabolism	1.50	0.01
	cj0103	atpF	ATP synthase	Oxidative phosphorylation	0.65	0.01
	cj1625c	sdaC	Amino acid transporter	Membrane transporter	0.53	0.01
	cj1190c	cetA	Bipartite energy taxis responce	Chemotaxis	0.53	0.01
	cj1668c	null	Putative periplasmic protein	Unknown	0.50	0.009
	cj0494	null	Putative exporting protein	Unknown	0.49	0.02
	cj1356c	null	Putative integral membrane protein	Unknown	0.47	0.04
	cj1623	null	Putative membrane protein	Unknown	0.46	0.001
	cj0606	null	Putative secretion protein	Efflux pump	0.45	0.01
	cj1622	ribD	Riboflavin-specific deaminase/reductase	Roboflavin metabolism	0.43	0.04
	cj1004	null	putative periplasmic protein	Unknown	0.42	0.04
	cj0200c	null	Putative periplasmic protein	Unknown	0.40	0.009
